# Supplementary material for: Step into the era of large multimodal models: a pilot study on ChatGPT-4V(ision)’s ability to interpret radiological images
Source: Int J Surg. 2024 Mar 18;110(7):4096–102. doi: 10.1097/JS9.0000000000001359 (PMC11254196; doi:10.1097/JS9.0000000000001359)
Supplement: SUPPLEMENTARY MATERIAL [file js9-110-4096-s003.xlsx]

## Sheet: Supplementary Table
Supplementary Table 2. Diagnoses Given by the Multimodal ChatGPT-4V Model for the Cases in the "Diagnosis Please" Section and the Reference Answers (Case 252-301).
Case ID	Reference answer	Try 1	Try 2	Try 3
301	Traumatic Subarachnoid-Pleural Fistula	multiple trauma with pneumothorax, hemothorax, spinal fractures with cord compression, pneumorrhachis, and pneumocephalus	traumatic pneumocephalus with associated pneumorrhachis, pneumothorax, hemothorax, and spinal injuries	Traumatic Injury with Multiple Complications Pneumocephalus Pneumorrhachis Pneumothorax and Hemothorax Spinal fractures with cord compression Rib fractures Subcutaneous and intermuscular emphysema Pleural effusion
300	Ruptured Mucinous Cystadenoma of the Pancreas	Infected pancreatic pseudocyst with rupture into the peritoneal cavity, causing pancreatic ascites	Mucinous cystic neoplasm of the pancreas	pancreatic cystic neoplasm
299	Sellar Spine	Non-functioning pituitary adenoma	Non-functioning pituitary adenoma	non-functioning pituitary adenoma
298	Skeletal Fluorosis Secondary to Huffing	Fluorosis	Diffuse Idiopathic Skeletal Hyperostosis (DISH) / Forestier's Disease	Diffuse Idiopathic Skeletal Hyperostosis (DISH)
297	Mucinous Adenocarcinoma of the Prostate	Prostate cancer	Prostate Cancer	Prostate Cancer
296	Phlebosclerotic Colitis	Herbal medicine-induced colitis or other inflammatory condition of the colon	Colonic obstruction secondary to a neoplastic process	Colonic Stricture secondary to chronic herbal medication use
295	Pseudomyxoma from Mucinous Adenocarcinoma of the Appendix Extending from the Retroperitoneum into the Thigh	Soft Tissue Sarcoma	Soft Tissue SarcomaSoft Tissue Sarcoma	soft tissue tumor
294	Catastrophic Antiphospholipid Syndrome	thrombotic microangiopathy	Catastrophic Antiphospholipid Syndrome (CAPS) or another systemic thrombotic process	Antiphospholipid syndrome (APS) or systemic lupus erythematosus (SLE)
293	Autosomal Recessive Spastic Ataxia of Charlevoix-Saguenay	leukodystrophy	Friedreich's ataxia (FA)	Friedreich's Ataxia, Ataxia-Telangiectasia, Cerebellar Atrophy or Hypoplasia
292	Lyme Neuroborreliosis	Microvascular Cranial Nerve Palsy	Microvascular Cranial Nerve Palsy (Trochlear Nerve)	Fourth Cranial Nerve Palsy (Trochlear Nerve Palsy)
291	Amyloid-associated Cystic Lung Disease and Coexistent Mucosa-associated Lymphoid Tissue Lymphoma	Interstitial lung disease (ILD)	Interstitial Lung Disease Associated with Mixed Connective Tissue Disease (ILD-MCTD).	Interstitial Lung Disease (ILD) secondary to Mixed Connective Tissue Disease (MCTD)
290	Intravascular Cystic Synovial Sarcoma	Right Inguinal (or Femoral) Deep Vein Thrombosis	Right-sided deep venous thrombosis (DVT)	Right inguinal vascular mass, possibly a thrombosed venous aneurysm or varicosity, in the context of deep vein thrombosis (DVT)
289	PIK3CA-related Overgrowth Spectrum (PROS): CLOVES Syndrome and Coexisting Fibroadipose Vascular Anomaly	Complex Combined Vascular Malformation	Vascular malformation with associated soft tissue hypertrophy, possibly part of Klippel-Trenaunay Syndrome or a similar overgrowth syndrome.	Complex Combined Vascular Malformation
288	Uhl Anomaly	Arrhythmogenic Right Ventricular Dysplasia/Cardiomyopathy (ARVD/C)	Arrhythmogenic Right Ventricular Dysplasia/Cardiomyopathy (ARVD/C)	Arrhythmogenic Right Ventricular Dysplasia/Cardiomyopathy (ARVD/C)
287	Intrathoracic Migration of a Breast Implant after Video-assisted Thoracoscopic Surgery for Right Upper Lobectomy	Normal postoperative state following right upper lobectomy	Postoperative changes after right upper lobectomy with no immediate evidence of complication or recurrence on the provided images.	Postoperative changes status post VATS right upper lobectomy without evidence of complication or recurrent neoplasm on imaging
286	Sarcoidlike Granulomatosis and Lymphadenopathy—Thoracic Manifestations of Nivolumab Drug Toxicity	Metastatic melanoma to the lungs and possibly the mediastinum	Pneumonitis due to immune checkpoint inhibitor therapy	Metastatic disease vs. Pseudoprogression
285	Primary Breast Lymphoma	Fibroadenoma or a fast-growing subtype of breast cancer (pending biopsy results)	benign breast lesion, such as a fibroadenoma	Benign breast lesion
284	Posterior Quadrantic Dysplasia	Focal cortical dysplasia	structural brain lesion like cortical dysplasia or a low-grade glioma	Focal cortical dysplasia
283	Breast Filariasis	tuberculosis of the breast	Inflammatory Breast Cancer (IBC)	Inflammatory Breast Cancer (IBC)
282	Fishbone Pylephlebitis	a normal postoperative course following VATS for right upper lobectomy with no current radiologic evidence of complications or recurrent malignancy	Stable post-surgical changes consistent with the history of right upper lobectomy.	Intra-abdominal abscess or infection, possibly complicated by post-surgical changes or metastatic disease
281	Thoracic Air Leak Syndrome in a Patient with Hematopoietic Stem Cell Transplantation and Graft-versus-Host Disease	Pulmonary complications of graft-versus-host disease (GVHD)	Pulmonary complications secondary to graft-versus-host disease (GVHD)	Pulmonary GVHD
280	Trichopoliodystrophy	A form of leukodystrophy, possibly Krabbe disease or metachromatic leukodystrophy	a form of leukodystrophy or a related genetic/metabolic disorder	Postoperative changes status post right upper lobectomy with no acute complication or evidence of recurrent disease.
279	Central-Variant Posterior Reversible Encephalopathy Syndrome	Neurological complication of SLE, likely lupus cerebritis.	Central Nervous System Vasculitis or Thrombotic Microangiopathy Secondary to Systemic Lupus Erythematosus (NPSLE)	neuropsychiatric SLE (NPSLE)
278	Mutation in ROBO3 Gene—Horizontal Gaze Palsy and Progressive Scoliosis	A genetic syndrome with neurologic and skeletal manifestations, possibly a form of congenital brainstem malformation or a syndrome that includes brainstem dysgenesis and spinal abnormalities	Joubert syndrome or Chiari malformation	congenital brainstem disorder, possibly due to an inherited metabolic or genetic syndrome
277	Iodide Mumps	Vascular complication post catheter manipulation or Contrast-induced sialadenitis.	Iodinated contrast-induced sialadenitis (Rienhoff's syndrome).	Contrast-induced Sialadenitis (CIS)
276	Pulmonary Veno-Occlusive Disease and Pulmonary Capillary Hemangiomatosis Disease	Interstitial lung disease, chronic thromboembolic disease, or bronchogenic carcinoma	Interstitial Lung Disease (ILD)	Interstitial lung disease, possibly pulmonary fibrosis
275	Multiple Hepatic Hydatid Cysts	Benign liver lesions or echinococcal cysts	Hydatid disease (echinococcosis) of the liver.	Benign liver lesions, such as simple cysts or hemangiomas
274	Cardiac Echinococcus	Cardiomyopathy or myocarditis	Cardiomyopathy/Myocardial fibrosis/Other cardiac condition	Non-ischemic Cardiomyopathy
273	Figure 3: Coronal CT image of the abdomen acquired 60 seconds after administration of intravenous contrast material (100 mL of iohexol, Omnipaque 350; GE Healthcare, Princeton, NJ). This CT examination was performed during the current admission.	Acute Pancreatitis	Acute on chronic pancreatitis	Complication of Chronic Pancreatitis, likely Acute Necrotizing Pancreatitis or Pseudocyst Formation.
272	Decubital Ischemic Fasciitis	a soft tissue infection such as an abscess	an infectious process, such as an abscess or osteomyelitis, superimposed on a chronic pressure sore at the site of the right lateral superior thigh.	Recurrent lymphoma or a new primary sarcoma.
271	Metronidazole-induced Encephalopathy	Cerebellar abscess or stroke secondary to infectious arteritis or a post-meningitic complication.	Post-infectious cerebellitis or cerebellar abscess secondary to previous Fusobacterium meningitis.	Cerebellar stroke, likely secondary to complications from Fusobacterium meningitis.
270	Spontaneous Coronary Artery Dissection Associated with Fibromuscular Dysplasia	Spontaneous Coronary Artery Dissection (SCAD)	Myocardial Infarction with Non-Obstructive Coronary Arteries (MINOCA)	Spontaneous Coronary Artery Dissection (SCAD)
269	Sacroiliac Joint Hydatid Disease	Sacroiliitis	Potential inflammatory sacroiliac joint disease such as sacroiliitis	a musculoskeletal disorder such as sacroiliitis
268	Bilateral Adrenal Hemorrhage in the Context of Sepsis	Intra-abdominal abscess or Sepsis	Intra-abdominal abscess or recurrent bowel obstruction	Complications from metastatic primary adenocarcinoma of the appendix, likely leading to septic shock secondary to an intra-abdominal abscess or anastomotic leak post recent laparotomy and loop ileostomy.
267	Cecureterocoele Manifesting in a Man with Infertility	Ejaculatory duct obstruction, likely due to a cyst or mass near the left ureteric orifice.	Ejaculatory duct obstruction (EDO)	Congenital Absence of the Vas Deferens (CAVD)
266	Pontine Tegmental Cap Dysplasia	A non-syndromic congenital condition affecting the sensory nerves, possibly with a genetic cause leading to profound sensorineural hearing loss and anesthetic corneas.	Congenital Sensorineural Hearing Loss (CSNHL), possibly associated with another genetic condition affecting the corneas, but not associated with syndromic features or other physical deformities.	Non-syndromic congenital sensorineural hearing loss, possibly due to inner ear structural anomalies or auditory nerve issues.
265	Lemmel Syndrome or Biliary Obstruction Due to a Periampullary Duodenal Diverticulum	Ascending Cholangitis	Ascending Cholangiti	Recurrent ascending cholangitis due to biliary obstruction, likely related to altered biliary anatomy
264	A Case of Osseous Sarcoidosis	Morpheaform scleroderma (localized scleroderma)	Enchondroma (or another benign bone/cartilage tumor such as GCTTS).	Giant cell tumor of the tendon sheath (GCTT)
263	Malaysian Charm Needles	Non-erosive, non-inflammatory arthropathy, possibly early-stage osteoarthritis with atypical presentation, or a soft tissue rheumatic disease.	Primary Osteoarthritis	Non-inflammatory degenerative joint disease, fibromyalgia, or soft tissue rheumatism.
262	Isolated Left Ventricular Apical Hypoplasia	Myasthenia Gravis	Myasthenia Gravis	Myasthenia Gravis with a possible associated thymoma.
261	Thymoma Embedded in Thymus with Pleural Implant in Myasthenia Gravis Lambert-Eaton Overlap Syndrome	a mild form of cardiomyopathy or a small, hemodynamically insignificant congenital heart defect that becomes symptomatic only during periods of increased cardiac demand	Congenital Cardiac Anomaly	Congenital Heart Defect
260	Endobronchial Posttransplantation Lymphoproliferative Disease	Post-transplant lymphoproliferative disorder (PTLD)	Bronchiolitis obliterans syndrome (BOS) or chronic lung allograft rejection.	Chronic lung allograft dysfunction (CLAD) / Bronchiolitis Obliterans Syndrome (BOS)
259	Primary Central Nervous System Lymphomatoid Granulomatosis Mimicking Chronic Lymphocytic Inflammation with Pontine Perivascular Enhancement Responsive to Steroids (CLIPPERS)	Aggressive Multiple Sclerosis or a similar inflammatory demyelinating disease of the central nervous system, possibly a variant of MS given the atypical progression and severity.	Primary Progressive Multiple Sclerosis (PPMS) or a variant of Multiple Sclerosis that is aggressive and refractory to treatment.	An aggressive inflammatory demyelinating disease of the CNS, such as a variant of multiple sclerosis or autoimmune encephalitis.
258	Granulomatous Prostatitis	Prostate cancer	Prostate Cancer	Prostate Cancer.
257	Leiomyosarcoma of the Inferior Vena Cava	vascular abnormalities (such as venous thrombosis or insufficiency), liver pathology	hepatocellular carcinoma (HCC)	Liver Pathology (such as cirrhosis or hepatocellular carcinoma) with possible Inferior Vena Cava Involvement.
256	Breast Implant–associated Anaplastic Large-Cell Lymphoma	A silicone implant rupture with possible silicone-induced granuloma formation or less likely, a breast implant-associated anaplastic large cell lymphoma (BIA-ALCL), which is a type of non-Hodgkin's lymphoma that can develop following breast implants.	A complication related to the silicone implant, such as silicone implant rupture (intracapsular or extracapsular).	A silicone implant rupture with the formation of a silicone granuloma, a primary breast carcinoma or implant-associated lymphoma.
255	Foot Binding	Diabetic foot syndrome (DFS) with complications including Charcot foot (neuropathic arthropathy) and possibly diabetic foot ulcers.	Diabetic Charcot neuroarthropathy, based on the combination of patient's longstanding history of diabetes, bilateral foot deformities, presence of callus and ulceration, and characteristic radiographic findings of bone deformity and joint malalignment.	Diabetic Neuropathic Osteoarthropathy (Charcot Foot)
254	Posttraumatic Migrating Fat Embolus Causing Fat Emboli Syndrome	Fat Embolism Syndrome (FES)	Fat Embolism Syndrome (FES)	Fat Embolism Syndrome (FES).
253	Thrombosed Umbilical Venous Varix in an Infant	Hepatic Abscess	hepatic abscess	Hepatic Absces
252	Acute Hyperammonemic Encephalopathy Resulting from Late-Onset Ornithine Transcarbamylase Deficiency	Metabolic disorder, such as a urea cycle disorder or organic acidemia, leading to cerebral edema and encephalopathy	Urea cycle disorder (UCD)	Urea cycle disorder leading to hyperammonemic encephalopathy.
